# Supplementary material for: Levels of Growth Differentiation Factor 15 Correlated with Metabolic Dysfunction-Associated Steatotic Liver Disease in Children
Source: Int J Mol Sci. 2025 Jul 5;26(13):6486. doi: 10.3390/ijms26136486 (PMC12249647; doi:10.3390/ijms26136486)
Supplement: Supplementary file 1 [file ijms-26-06486-s001.zip]

Archive with 2 entries (2 files):
- ijms-3713924-supplementary.pdf
- Supp_Table S6.xlsx
