# Supplementary material for: Levels of Growth Differentiation Factor 15 Correlated with Metabolic Dysfunction-Associated Steatotic Liver Disease in Children
Source: Int J Mol Sci. 2025 Jul 5;26(13):6486. doi: 10.3390/ijms26136486 (PMC12249647; doi:10.3390/ijms26136486)
Supplement: Supplementary file 1 [file ijms-26-06486-s001.zip › Supp_Table S6.xlsx]

## Sheet: Supp_tableS6
Gene	r Pearson	p values
CLDN11	0.841315	2.22e-16
NEXN	0.801107	7.26e-14
ALDH3A1	0.797751	1.1e-13
PHLDA3	0.772009	2.05e-12
SQSTM1	0.769406	2.7e-12
CCDC112	0.766979	3.48e-12
MAP9	0.763457	5e-12
CERCAM	0.759969	7.12e-12
SRGAP2C	0.756946	9.61e-12
NRXN2	0.753603	1.33e-11
IFI27L2	0.751278	1.67e-11
SAMD11	0.750337	1.83e-11
LTBP2	0.750131	1.86e-11
ISLR	0.749144	2.05e-11
STMN2	0.749134	2.05e-11
PRR7	0.748912	2.09e-11
SPON2	0.744137	3.28e-11
TTF1	0.742544	3.8e-11
SCARF2	0.732989	9.01e-11
ST14	0.730687	1.1e-10
SLC22A11	0.729363	1.24e-10
BIRC3	0.728662	1.32e-10
CD68	0.728619	1.32e-10
ITGBL1	0.727116	1.5e-10
ADAMTSL2	0.726327	1.61e-10
MRC2	0.725405	1.74e-10
LAMC3	0.724533	1.88e-10
BAX	0.72318	2.11e-10
SUSD2	0.720976	2.54e-10
TSHZ2	0.719351	2.9e-10
MTMR11	0.718836	3.03e-10
ZNF502	0.716561	3.66e-10
PODN	0.715813	3.89e-10
LOXL1	0.715511	3.99e-10
TTC9	0.713747	4.61e-10
RAD51AP1	0.711475	5.54e-10
ESF1	0.711058	5.73e-10
MXRA8	0.710778	5.86e-10
CLEC11A	0.710321	6.07e-10
BBC3	0.709748	6.36e-10
TMEM243	0.708198	7.2e-10
MAFG	0.708076	7.27e-10
IL34	0.707339	7.7e-10
SSPN	0.706031	8.54e-10
FHL2	0.705887	8.64e-10
FSTL3	0.702997	1.08e-09
DUSP8	0.702796	1.1e-09
WNT4	0.699907	1.38e-09
JUN	0.699018	1.47e-09
SELENOM	0.69812	1.58e-09
CAPG	0.696709	1.76e-09
NPM2	0.69669	1.76e-09
MZB1	0.695228	1.96e-09
ARL2	0.693467	2.24e-09
ARL13B	0.691916	2.52e-09
POU2F2	0.691538	2.59e-09
C4orf36	0.69032	2.83e-09
CLSPN	0.689842	2.93e-09
RAB34	0.689454	3.02e-09
SLC22A17	0.688399	3.26e-09
TNFRSF12A	0.687775	3.41e-09
FBLIM1	0.684424	4.35e-09
CCDC110	0.680517	5.76e-09
THBS1	0.680353	5.83e-09
ARPC1B	0.679099	6.37e-09
BBX	0.678695	6.55e-09
CDC42EP3	0.677651	7.05e-09
SMC4	0.67751	7.13e-09
CCDC34	0.676049	7.89e-09
CENPE	0.675521	8.19e-09
PTGIR	0.675325	8.3e-09
RSF1	0.673395	9.49e-09
CCDC88A	0.671458	1.08e-08
ZBTB20	0.670838	1.13e-08
EVA1B	0.670171	1.18e-08
COL1A1	0.669966	1.2e-08
KLF6	0.669936	1.2e-08
CD79A	0.669667	1.23e-08
ZNF703	0.667966	1.38e-08
USP42	0.667597	1.41e-08
SOD3	0.667237	1.45e-08
FGF21	0.667055	1.46e-08
SREK1IP1	0.666062	1.56e-08
GGT5	0.664373	1.75e-08
RBMX2	0.664131	1.78e-08
RCN3	0.66391	1.81e-08
HKDC1	0.662496	1.99e-08
LDAF1	0.662313	2.01e-08
IER5L	0.661917	2.06e-08
MARCKS	0.660843	2.22e-08
TOP1	0.660498	2.27e-08
CCBE1	0.660478	2.27e-08
TSPO	0.660222	2.31e-08
MTHFD2	0.660176	2.31e-08
SERAC1	0.659437	2.43e-08
BBLN	0.659308	2.45e-08
PTGDS	0.65902	2.5e-08
ANKRD26	0.658805	2.53e-08
SEZ6L2	0.658149	2.64e-08
PHIP	0.658082	2.65e-08
AKR1B10	0.657817	2.7e-08
MRPL1	0.657794	2.71e-08
SP110	0.65766	2.73e-08
PGGT1B	0.657362	2.78e-08
SOX4	0.656511	2.94e-08
CIR1	0.65651	2.94e-08
PRKG1	0.656066	3.03e-08
SPINT2	0.655878	3.06e-08
FBXO33	0.655747	3.09e-08
HSP90AA1	0.655685	3.1e-08
FZD3	0.655585	3.12e-08
SGO2	0.654946	3.25e-08
YAF2	0.65486	3.27e-08
JOSD2	0.654267	3.4e-08
BTN3A2	0.653828	3.5e-08
MPHOSPH8	0.653136	3.66e-08
RTF1	0.653042	3.68e-08
WBP4	0.652881	3.72e-08
UNC5B	0.652688	3.76e-08
THY1	0.652239	3.87e-08
INMT	0.652158	3.89e-08
EMP3	0.652155	3.89e-08
SPHK1	0.6516	4.03e-08
UTP23	0.64973	4.54e-08
BOD1L1	0.649484	4.61e-08
PDGFA	0.649427	4.63e-08
LSP1	0.649392	4.64e-08
POLR3G	0.648771	4.82e-08
CBR3	0.648617	4.87e-08
CWC27	0.648578	4.88e-08
ARID4B	0.64857	4.89e-08
ANKRD12	0.648567	4.89e-08
HDAC10	0.647669	5.17e-08
THSD7A	0.647654	5.18e-08
DSTYK	0.646601	5.53e-08
HMGB2	0.646264	5.65e-08
RBBP6	0.646235	5.66e-08
MED19	0.646153	5.69e-08
SSC5D	0.645704	5.85e-08
LARP7	0.645475	5.93e-08
RRAD	0.645391	5.96e-08
CLDN7	0.645372	5.97e-08
TRIM56	0.64471	6.22e-08
HES1	0.644405	6.34e-08
TOP2A	0.643954	6.52e-08
NIBAN2	0.643756	6.6e-08
POLR1G	0.643647	6.64e-08
TBCB	0.643375	6.76e-08
LRRN3	0.642855	6.98e-08
ORAI2	0.641866	7.41e-08
KIF5B	0.641559	7.56e-08
FYB1	0.639753	8.44e-08
LRRCC1	0.638584	9.06e-08
ZMYND8	0.638097	9.33e-08
ZC3H6	0.637783	9.51e-08
PAG1	0.637672	9.58e-08
QSOX1	0.637648	9.59e-08
FBXO22	0.637596	9.62e-08
TDG	0.63698	9.99e-08
TRIM38	0.63626	1.04e-07
ROCK1	0.635714	1.08e-07
LOXL4	0.634838	1.14e-07
ATRX	0.634475	1.16e-07
SPC24	0.633848	1.21e-07
PRRC2C	0.633774	1.21e-07
SMAP1	0.632501	1.31e-07
MAP1B	0.632474	1.31e-07
IGFBP6	0.632299	1.32e-07
JCHAIN	0.632206	1.33e-07
MMP14	0.63174	1.37e-07
NOVA1	0.631221	1.41e-07
ETV7	0.630631	1.46e-07
H2AX	0.629072	1.6e-07
TRADD	0.628998	1.61e-07
PWWP2B	0.628917	1.61e-07
TIMP1	0.628351	1.67e-07
CWF19L2	0.628345	1.67e-07
CBX6	0.628268	1.68e-07
NFIB	0.628215	1.68e-07
MRPL12	0.627932	1.71e-07
P3H3	0.626882	1.82e-07
DFFA	0.626297	1.88e-07
ANKRD36B	0.625978	1.92e-07
CTSD	0.625505	1.97e-07
CD24	0.625197	2e-07
COL16A1	0.624896	2.04e-07
SKAP2	0.624751	2.06e-07
H2AJ	0.624614	2.07e-07
PSMA7	0.623347	2.23e-07
SMIM10	0.623043	2.27e-07
CCDC8	0.622448	2.35e-07
FAM217B	0.62228	2.37e-07
COL1A2	0.622104	2.4e-07
SLC39A3	0.620945	2.56e-07
ZNF292	0.62073	2.59e-07
PRPF40A	0.620423	2.64e-07
CASP8	0.618664	2.91e-07
PNISR	0.617586	3.1e-07
PHF20	0.617129	3.18e-07
C7orf50	0.616709	3.25e-07
LTB	0.614953	3.59e-07
FDXR	0.614373	3.71e-07
NEMF	0.61435	3.71e-07
PSIP1	0.614271	3.73e-07
ARID4A	0.613882	3.81e-07
PPFIA3	0.612898	4.03e-07
EPM2AIP1	0.612745	4.06e-07
PPIG	0.612271	4.17e-07
PRPF38A	0.612186	4.19e-07
MIS18A	0.61169	4.3e-07
CXCL14	0.611428	4.37e-07
ARHGAP22	0.610892	4.5e-07
DYNC1I2	0.610813	4.52e-07
KIF21A	0.610658	4.56e-07
SLC28A2	0.610481	4.6e-07
BCL2L12	0.610291	4.65e-07
AKAP9	0.610249	4.66e-07
COX7A1	0.609502	4.86e-07
NKAP	0.609472	4.86e-07
TASL	0.609297	4.91e-07
CAMK2G	0.609015	4.99e-07
DDX21	0.608633	5.09e-07
SCAPER	0.608586	5.11e-07
NCOR1	0.607852	5.31e-07
TCOF1	0.607155	5.52e-07
BORCS7	0.606487	5.72e-07
ACSM2A	0.605777	5.95e-07
KIAA2026	0.605721	5.97e-07
TAOK3	0.6054	6.07e-07
CD63	0.605303	6.1e-07
RIOK1	0.605203	6.14e-07
KMT2E	0.604908	6.23e-07
TMSB10	0.60486	6.25e-07
PRPF38B	0.604829	6.26e-07
ZNF566	0.604791	6.27e-07
DAAM1	0.603722	6.65e-07
SPATS2	0.603553	6.71e-07
CLDN4	0.603193	6.84e-07
ADIRF	0.603121	6.86e-07
S100A4	0.602914	6.94e-07
BAZ1A	0.601691	7.41e-07
ADAMTSL5	0.601515	7.48e-07
MMP7	0.601327	7.56e-07
TMEM102	0.599806	8.19e-07
TAF3	0.599662	8.25e-07
NKAPL	0.59952	8.32e-07
ZSWIM9	0.598872	8.61e-07
ZNF503	0.598673	8.7e-07
DAPK2	0.598445	8.8e-07
PPP3CA	0.598183	8.93e-07
LGALS3	0.598096	8.97e-07
VCAN	0.597973	9.03e-07
RSBN1L	0.597879	9.07e-07
HMGXB4	0.597626	9.19e-07
EMILIN1	0.597618	9.2e-07
TCF4	0.597365	9.32e-07
ZC3H15	0.59736	9.32e-07
KLF7	0.596675	9.66e-07
IFI44L	0.596405	9.8e-07
TREM2	0.59629	9.86e-07
RB1CC1	0.596283	9.86e-07
SLTM	0.596073	9.97e-07
CSPP1	0.595929	1e-06
EIF3J	0.595816	1.01e-06
CCAR1	0.595528	1.03e-06
AP1S1	0.594365	1.09e-06
ISG15	0.594247	1.1e-06
CDC42EP5	0.593861	1.12e-06
EIF5B	0.593586	1.14e-06
CCDC91	0.593408	1.15e-06
ARPC4	0.59339	1.15e-06
SP5	0.591274	1.28e-06
SFXN3	0.591197	1.28e-06
ADAMTS15	0.591127	1.29e-06
SRPX	0.591032	1.3e-06
BST2	0.590884	1.31e-06
NOP58	0.590771	1.31e-06
RSPO3	0.590362	1.34e-06
DNPH1	0.590236	1.35e-06
CDC34	0.590012	1.37e-06
LMO4	0.589809	1.38e-06
C9orf78	0.589566	1.4e-06
PHF14	0.589368	1.41e-06
THOC2	0.589191	1.42e-06
UBALD2	0.589005	1.44e-06
TAX1BP3	0.58869	1.46e-06
PRSS35	0.588238	1.5e-06
CD300LB	0.588232	1.5e-06
IGSF23	0.587748	1.53e-06
PPP1R12A	0.587577	1.55e-06
BPTF	0.587324	1.57e-06
USP16	0.587167	1.58e-06
SMARCD3	0.586895	1.6e-06
BAZ2B	0.586257	1.65e-06
CYP3A43	0.585337	1.73e-06
COL6A2	0.585167	1.75e-06
DDX18	0.584751	1.78e-06
ZNF688	0.584631	1.8e-06
ITPKA	0.584431	1.81e-06
SWSAP1	0.584369	1.82e-06
PPP1R15A	0.584297	1.83e-06
RBM41	0.584291	1.83e-06
IL32	0.583433	1.91e-06
PABPN1	0.583397	1.91e-06
GATA3	0.58291	1.96e-06
BLOC1S1	0.582457	2e-06
NFIA	0.581937	2.06e-06
RPL8	0.581427	2.11e-06
ZNF302	0.581252	2.13e-06
SCAND1	0.581139	2.14e-06
ACSM5	0.58102	2.15e-06
SYF2	0.580828	2.17e-06
RBP1	0.580511	2.21e-06
MTDH	0.58024	2.24e-06
GCC2	0.580212	2.24e-06
CCDC43	0.579914	2.27e-06
CD27	0.579814	2.28e-06
COL3A1	0.579509	2.32e-06
SNRPB2	0.578769	2.41e-06
NFATC2IP	0.578726	2.41e-06
SPINDOC	0.578573	2.43e-06
PPDPF	0.578431	2.45e-06
ZCRB1	0.57825	2.47e-06
FCF1	0.57774	2.53e-06
BRINP1	0.577416	2.57e-06
AEBP1	0.577239	2.59e-06
ONECUT2	0.577197	2.6e-06
CLOCK	0.576636	2.67e-06
NSRP1	0.576303	2.72e-06
CCDC12	0.575887	2.77e-06
PURA	0.57578	2.79e-06
KAZALD1	0.575767	2.79e-06
CYP46A1	0.575661	2.8e-06
BORCS6	0.575627	2.81e-06
RRAS	0.575512	2.824e-06
KNOP1	0.575411	2.84e-06
UBE3A	0.575167	2.87e-06
FRG1	0.57506	2.89e-06
CCDC146	0.574977	2.9e-06
TRNP1	0.57478	2.93e-06
UPF3B	0.574742	2.93e-06
UPF2	0.574617	2.95e-06
MCRIP2	0.574615	2.95e-06
NAP1L1	0.574598	2.95e-06
CNOT2	0.574435	2.98e-06
SPINT1	0.574365	2.99e-06
ACER3	0.57386	3.06e-06
POLR2L	0.573771	3.07e-06
RPS27L	0.573686	3.09e-06
CHD9	0.573607	3.1e-06
CHMP1A	0.573324	3.14e-06
CCDC124	0.573205	3.16e-06
BCAT1	0.573165	3.17e-06
IFI27	0.572818	3.22e-06
P4HA2	0.572265	3.31e-06
LPP	0.571636	3.41e-06
UBE3D	0.571589	3.42e-06
DNAJC2	0.57139	3.45e-06
PCDH17	0.571278	3.47e-06
RELB	0.570946	3.52e-06
METAP2	0.570858	3.54e-06
MEMO1	0.570778	3.55e-06
FAM133B	0.570323	3.63e-06
MVB12A	0.570318	3.63e-06
NUDT1	0.57024	3.65e-06
RBM42	0.570046	3.68e-06
RWDD1	0.569963	3.7e-06
COMTD1	0.569604	3.76e-06
XIAP	0.569507	3.78e-06
EMID1	0.568955	3.88e-06
RPLP1	0.568584	3.95e-06
LUC7L3	0.568543	3.96e-06
ANXA2	0.568532	3.96e-06
HS1BP3	0.5683	4e-06
PHF20L1	0.568242	4.01e-06
GLUL	0.568214	4.02e-06
CHD2	0.567932	4.07e-06
ZMAT3	0.567884	4.08e-06
GIMAP7	0.567784	4.1e-06
RALBP1	0.567279	4.2e-06
HLA.DQB2	0.566762	4.31e-06
ARMC9	0.566292	4.4e-06
TCAF1	0.565801	4.51e-06
ERGIC2	0.565553	4.56e-06
IFIT3	0.564933	4.7e-06
CEP290	0.564763	4.73e-06
ARID3A	0.564609	4.77e-06
DACT3	0.564472	4.8e-06
LHX2	0.564193	4.86e-06
COL5A1	0.56382	4.95e-06
PPP1R2	0.563293	5.07e-06
TNFSF14	0.563119	5.11e-06
BHLHE41	0.563116	5.12e-06
TRIM33	0.563	5.14e-06
NOL8	0.562906	5.17e-06
DCLRE1C	0.562277	5.32e-06
JUND	0.562154	5.35e-06
ZNF514	0.561852	5.43e-06
PDCD7	0.561615	5.49e-06
SEC62	0.561452	5.53e-06
TFPT	0.561436	5.53e-06
PLD4	0.560888	5.68e-06
SERPINE2	0.560614	5.75e-06
MPLKIP	0.560601	5.75e-06
FAM50A	0.560316	5.83e-06
FRA10AC1	0.560115	5.89e-06
PLP2	0.559638	6.02e-06
B4GALT6	0.55961	6.03e-06
DDX46	0.559556	6.04e-06
DKK3	0.559338	6.1e-06
ZNF570	0.559063	6.18e-06
MAP7D3	0.559018	6.19e-06
YIPF4	0.558979	6.2e-06
REST	0.558941	6.22e-06
RIN1	0.558633	6.3e-06
TSR3	0.55844	6.36e-06
MAFK	0.558431	6.36e-06
ZC3H13	0.557867	6.53e-06
MEAF6	0.557495	6.64e-06
MINDY2	0.55707	6.78e-06
IFI6	0.556765	6.87e-06
NDUFA11	0.556588	6.93e-06
DAPK3	0.556377	7e-06
LIN7B	0.5562	7.05e-06
CETN3	0.555904	7.15e-06
RRAGC	0.555644	7.23e-06
SON	0.554943	7.47e-06
SREK1	0.554675	7.56e-06
PRAP1	0.554644	7.57e-06
RHOC	0.554174	7.74e-06
SIRT6	0.553934	7.82e-06
DDX27	0.55387	7.85e-06
SEC14L6	0.553226	8.08e-06
ANKRD36C	0.552873	8.21e-06
ARRDC2	0.552726	8.27e-06
CCDC59	0.552205	8.46e-06
LINGO1	0.551966	8.55e-06
SPP1	0.551299	8.82e-06
S1PR4	0.550956	8.95e-06
SMC2	0.550462	9.16e-06
AURKAIP1	0.550377	9.19e-06
ZCCHC9	0.549862	9.41e-06
CXCL6	0.549727	9.46e-06
RPP25	0.549651	9.5e-06
SMIM8	0.549087	9.74e-06
ALG1L1P	0.548038	1.02e-05
LYAR	0.548029	1.02e-05
BRME1	0.547875	1.03e-05
DDRGK1	0.547454	1.05e-05
PCNX2	0.547292	1.06e-05
HRAS	0.546891	1.07e-05
FAAP20	0.546882	1.08e-05
EBLN2	0.546246	1.11e-05
ARPC5	0.545937	1.12e-05
ERAP2	0.545869	1.12e-05
GOLGA4	0.545362	1.15e-05
LMCD1	0.545222	1.1573e-05
ZCWPW1	0.544927	1.17e-05
MTF2	0.544876	1.18e-05
BIN1	0.54469	1.18e-05
FBXW7	0.544576	1.19e-05
HELLS	0.544353	1.2e-05
DENND10	0.5442	1.21e-05
PPP5D1P	0.544063	1.22e-05
TWF2	0.543797	1.23e-05
CHD7	0.543652	1.24e-05
AIMP1	0.54314	1.27e-05
ITGA11	0.543086	1.27e-05
DCP1A	0.543044	1.27e-05
LARP1B	0.542824	1.29e-05
LUM	0.542752	1.29e-05
ALYREF	0.542678	1.29e-05
DUT	0.541908	1.34e-05
USP8	0.541807	1.35e-05
VSIG10	0.541464	1.37e-05
DDX39A	0.540587	1.42e-05
POLR1F	0.540436	1.43e-05
ATP6V1E2	0.540182	1.44e-05
C1orf53	0.540166	1.45e-05
IL27RA	0.540075	1.45e-05
TMED3	0.539834	1.47e-05
THBS2	0.539733	1.47e-05
DRAP1	0.539636	1.48e-05
CD248	0.539416	1.49e-05
POLR3K	0.539317	1.5e-05
CEP152	0.538886	1.53e-05
CENPX	0.53882	1.53e-05
EVI2A	0.538515	1.55e-05
SLC22A18AS	0.538481	1.56e-05
MITF	0.538439	1.56e-05
GATA5	0.538373	1.56e-05
ITSN2	0.538164	1.58e-05
RPS15	0.537902	1.59e-05
CLDN9	0.53756	1.62e-05
EFEMP2	0.537207	1.64e-05
NAA15	0.536984	1.66e-05
ANKRD65	0.536914	1.66e-05
GFOD1	0.536721	1.68e-05
ADO	0.536561	1.69e-05
YWHAB	0.536345	1.71e-05
KRT8	0.536303	1.71e-05
MMP9	0.536184	1.72e-05
AURKB	0.536028	1.73e-05
KDM5A	0.535749	1.75e-05
FKBP10	0.535203	1.79e-05
SRPK2	0.535061	1.8e-05
ELFN2	0.534993	1.81e-05
TNIP2	0.534798	1.82e-05
CENPB	0.534233	1.87e-05
RUNDC1	0.533801	1.9e-05
ARF6	0.533563	1.92e-05
TOX3	0.533489	1.93e-05
SRPX2	0.532952	1.97e-05
FAM177A1	0.532947	1.97e-05
LRRN2	0.53271	1.99e-05
DOHH	0.532438	2.02e-05
MRPS5	0.532433	2.02e-05
CEP295	0.53226	2.03e-05
NALCN	0.531588	2.09e-05
TNFSF13B	0.531339	2.11e-05
RHBDD3	0.531235	2.12e-05
KIF20B	0.531106	2.13e-05
DBN1	0.530959	2.15e-05
PPP1R3F	0.530787	2.16e-05
TMA16	0.530522	2.19e-05
MAN1A2	0.530339	2.2e-05
NOTUM	0.530279	2.21e-05
PGLS	0.530266	2.21e-05
TUBD1	0.530183	2.22e-05
SERPINH1	0.530047	2.23e-05
CGREF1	0.529839	2.25e-05
LMNA	0.52972	2.26e-05
WTIP	0.529551	2.28e-05
PARD3B	0.529089	2.32e-05
NDUFS6	0.528785	2.35e-05
GLIPR2	0.528742	2.36e-05
DYNC2I1	0.528305	2.4e-05
FKBP2	0.528206	2.41e-05
SMARCA4	0.528087	2.42e-05
SLC2A6	0.528068	2.43e-05
SOX6	0.527871	2.45e-05
SP100	0.52775	2.46e-05
SFSWAP	0.527643	2.47e-05
PAPPA	0.527393	2.5e-05
C9orf152	0.527278	2.51e-05
GGNBP2	0.527004	2.54e-05
FUOM	0.526942	2.54e-05
ZNF124	0.526826	2.55e-05
FAM241B	0.526733	2.56e-05
CBR1	0.526532	2.59e-05
LPAR2	0.526166	2.63e-05
CRK	0.525904	2.66e-05
CREB3L1	0.525583	2.69e-05
HDHD3	0.525504	2.7e-05
CENPBD1P	0.525017	2.76e-05
CFAP298	0.524933	2.76e-05
KBTBD6	0.524742	2.79e-05
PGF	0.524544	2.81e-05
TMEM92	0.524449	2.82e-05
ATP6V1F	0.524432	2.82e-05
FABP5	0.524425	2.82e-05
MTRFR	0.52442	2.82e-05
GSN	0.524245	2.84e-05
MFSD10	0.524214	2.85e-05
WFIKKN1	0.52402	2.87e-05
MEI1	0.523865	2.89e-05
C2orf69	0.523738	2.91e-05
ABHD12	0.523658	2.91e-05
SPECC1L	0.523149	2.98e-05
MMS22L	0.523108	2.98e-05
MBD3	0.522626	3.04e-05
LSM7	0.522575	3.05e-05
ZNF791	0.522537	3.05e-05
DNAAF10	0.522179	3.1e-05
RBMS3	0.522088	3.11e-05
GKAP1	0.521788	3.15e-05
ASB8	0.521769	3.15e-05
UPF3A	0.521323	3.21e-05
ST6GALNAC4	0.5211	3.24e-05
DDX55	0.5209	3.27e-05
CDKN2C	0.520798	3.28e-05
ANKRD11	0.520524	3.32e-05
PAQR5	0.51997	3.39e-05
EPCAM	0.51985	3.41e-05
COL8A2	0.519501	3.46e-05
KTN1	0.518986	3.53e-05
VAMP5	0.518982	3.53e-05
YY2	0.518963	3.53e-05
MRPS12	0.518535	3.6e-05
SLCO3A1	0.518425	3.61e-05
DHX29	0.51837	3.62e-05
PLAC9	0.518277	3.64e-05
EIF2S2	0.518176	3.65e-05
TNFAIP8L1	0.51806	3.67e-05
SRSF11	0.51796	3.68e-05
RAB3GAP2	0.517699	3.72e-05
FAM3B	0.517462	3.76e-05
MRPL53	0.51731	3.78e-05
MFSD12	0.517295	3.78e-05
GLIS2	0.517011	3.83e-05
SPINK1	0.516734	3.87e-05
C19orf25	0.516712	3.87e-05
LOXL2	0.516472	3.91e-05
SERF2	0.516364	3.93e-05
TCEAL9	0.516363	3.93e-05
BMP2	0.516069	3.98e-05
NKAPD1	0.516067	3.98e-05
AP3D1	0.515895	4e-05
LGR5	0.515893	4e-05
METRNL	0.515854	4.01e-05
IFI27L1	0.515559	4.06e-05
GPR155	0.515488	4.07e-05
GJC2	0.515233	4.11e-05
HDGFL2	0.515172	4.12e-05
SGK3	0.514947	4.16e-05
RBM25	0.514827	4.18e-05
KLRG1	0.514789	4.19e-05
PABPC1	0.51438	4.26e-05
C1orf131	0.514239	4.28e-05
PHAX	0.513818	4.35e-05
MOXD1	0.513761	4.36e-05
MYPOP	0.513705	4.37e-05
CYS1	0.513521	4.41e-05
CAP2	0.513416	4.42e-05
COMMD4	0.512689	4.55e-05
FGF2	0.512592	4.57e-05
ALDH3B1	0.512345	4.62e-05
MLXIP	0.51182	4.72e-05
NRDE2	0.511656	4.75e-05
SMC3	0.511437	4.79e-05
TBCA	0.511191	4.83e-05
CIAO2B	0.51094	4.88e-05
EEF1A2	0.510899	4.89e-05
RANGAP1	0.510898	4.89e-05
HS3ST2	0.510817	4.91e-05
ERICH1	0.51074	4.92e-05
TACC1	0.510219	5.03e-05
EEIG1	0.509561	5.16e-05
AK1	0.509476	5.18e-05
TMEM119	0.509409	5.19e-05
ZMAT1	0.50925	5.22e-05
NKTR	0.509137	5.25e-05
EIF2AK4	0.509057	5.26e-05
LSM4	0.508834	5.31e-05
BIRC5	0.508826	5.31e-05
TRMT10C	0.508709	5.33e-05
RBM26	0.508706	5.34e-05
ACSM2B	0.50865	5.35e-05
ZNF281	0.5083	5.42e-05
PTMA	0.50798	5.49e-05
CCDC25	0.507737	5.54e-05
WNT3	0.50772	5.55e-05
ZNF428	0.507511	5.59e-05
STOX2	0.507231	5.65e-05
ANKRD36	0.506661	5.78e-05
SLC16A3	0.506609	5.79e-05
DHX36	0.506368	5.85e-05
CYGB	0.506115	5.91e-05
PSMD1	0.506067	5.92e-05
SSB	0.506061	5.92e-05
ZFP69	0.505972	5.94e-05
MCRIP1	0.505585	6.03e-05
SPON1	0.50506	6.16e-05
BEGAIN	0.504798	6.22e-05
SFRP4	0.50479	6.2222e-05
FAM3C	0.504667	6.25e-05
UBXN4	0.504604	6.27e-05
CALHM2	0.504387	6.32e-05
KIF23	0.50435	6.33e-05
CSTB	0.503997	6.42e-05
EXOSC4	0.503956	6.43e-05
RDH5	0.503596	6.52e-05
COL4A2	0.503448	6.56e-05
LRRC45	0.503381	6.57e-05
ZBP1	0.503331	6.59e-05
CNPY2	0.502801	6.72e-05
CDH6	0.502514	6.8e-05
CLTB	0.50246	6.81e-05
PIGM	0.502182	6.89e-05
PLIN3	0.502088	6.91e-05
NOC2L	0.502037	6.92e-05
ZNF37A	0.501989	6.94e-05
HYCC2	0.501872	6.97e-05
SET	0.501772	7e-05
STARD10	0.500969	7.22e-05
PAK1IP1	0.500924	7.23e-05
MYO6	0.500786	7.27e-05
SYT13	0.500475	7.35e-05
GAS2L3	0.500373	7.38e-05
WIPF2	0.500358	7.39e-05
SETD5	0.500175	7.44e-05
TLCD5	0.500047	7.48e-05
TRAF2	0.499976	7.5e-05
LRRFIP1	0.499664	7.59e-05
APOBEC3C	0.499557	7.62e-05
RABAC1	0.499389	7.67e-05
CCR7	0.499285	7.7e-05
LRRC58	0.499172	7.73e-05
CLTA	0.498766	7.85e-05
SLC25A10	0.498697	7.87e-05
MAEA	0.498616	7.9e-05
NUCKS1	0.498403	7.96e-05
CCN5	0.498295	8e-05
MARVELD3	0.498061	8.07e-05
PITHD1	0.497884	8.12e-05
PUS3	0.497766	8.16e-05
TPRN	0.497583	8.22e-05
KCNJ5	0.497491	8.25e-05
SLC52A2	0.497417	8.27e-05
NBPF14	0.497246	8.32e-05
FZD7	0.496926	8.43e-05
CCDC80	0.49679	8.47e-05
CTDNEP1	0.496729	8.49e-05
HSH2D	0.496636	8.52e-05
SERTAD1	0.496594	8.53e-05
LAIR1	0.496582	8.54e-05
MARCHF9	0.496447	8.58e-05
SLC25A6	0.495554	8.88e-05
ASRGL1	0.495439	8.91e-05
AKAP10	0.494981	9.07e-05
RAB4B	0.494479	9.24e-05
RAB25	0.494373	9.28e-05
ENAH	0.494314	9.3e-05
LSM6	0.494154	9.36e-05
RPS6KA1	0.494144	9.36e-05
DTX3	0.494053	9.39e-05
NEK1	0.493862	9.46e-05
ZDHHC12	0.493816	9.48e-05
MOB2	0.493332	9.65e-05
TAF13	0.493238	9.69e-05
STAC	0.492889	9.82e-05
WDPCP	0.492818	9.84e-05
SLF1	0.492446	9.98e-05
WDR86	0.49202	0.000101411
ID3	0.491883	0.000101931
CD37	0.491794	0.000102274
NDN	0.49154	0.000103251
ADM2	0.491419	0.000103718
EPPK1	0.491071	0.000105079
RPS6KA5	0.490927	0.000105647
SRRM1	0.49051	0.000107303
CYSTM1	0.490127	0.000108849
HMGN5	0.490112	0.000108908
UBE2C	0.489889	0.000109819
PRKAA2	0.489764	0.000110332
SFRP5	0.489605	0.000110983
PTPN7	0.489226	0.000112562
SBNO1	0.48921	0.000112628
PAQR4	0.489174	0.000112778
TRABD	0.489161	0.000112832
PAQR7	0.488843	0.000114172
PKDCC	0.488692	0.000114817
CCDC71L	0.488547	0.000115437
LAYN	0.488393	0.000116096
TRAF1	0.488363	0.000116227
CTU2	0.488218	0.000116855
USP1	0.488133	0.000117219
THUMPD1	0.488056	0.000117555
PACSIN2	0.488021	0.000117709
PLEKHO1	0.487946	0.000118037
BICC1	0.487733	0.000118971
RAB7B	0.487301	0.000120885
HMBOX1	0.487262	0.00012106
LRFN4	0.487234	0.000121185
MZT2B	0.486307	0.000125401
ATXN2	0.486204	0.000125881
TSPAN4	0.486029	0.000126695
RDX	0.485741	0.000128041
SPSB2	0.48568	0.000128332
CCDC18	0.485667	0.000128392
SLC30A7	0.485261	0.000130322
PMEPA1	0.485154	0.000130835
TRMT13	0.485152	0.000130843
PIN1	0.485147	0.000130868
S100A6	0.48504	0.000131385
NCAPG	0.484991	0.000131619
FLVCR1	0.484931	0.00013191
VPS53	0.48482	0.000132448
ABHD1	0.484717	0.00013295
DNAJC1	0.484683	0.000133113
ISG20	0.484532	0.000133856
DARS1	0.484336	0.00013482
LAGE3	0.484232	0.000135332
MPHOSPH10	0.484098	0.000135996
SVIP	0.483619	0.000138402
CEP78	0.4836	0.000138495
SAFB2	0.48329	0.000140072
TNRC6A	0.483211	0.000140478
PAPLN	0.483146	0.000140811
DGKQ	0.482949	0.000141828
CAVIN3	0.482795	0.000142626
GOLGA2	0.482694	0.000143155
PHLDA1	0.482559	0.000143858
RAC1	0.482102	0.00014627
UBE2J2	0.481762	0.00014809
PRR5	0.481754	0.000148132
HOXB4	0.481669	0.000148588
SPNS3	0.481248	0.000150876
NUDT18	0.480731	0.000153734
HSPBP1	0.480632	0.000154285
TMEM187	0.4803	0.000156147
SHC2	0.48014	0.000157054
LOX	0.480095	0.000157314
SLC39A13	0.479859	0.000158656
NFKBIE	0.479537	0.000160512
ACOT7	0.479282	0.000161996
NME3	0.479206	0.000162441
MATK	0.478893	0.000164284
DUSP18	0.478859	0.000164483
RP9	0.47829	0.000167885
AXIN2	0.478192	0.000168479
GGT6	0.478177	0.000168566
NUMBL	0.477743	0.000171216
KBTBD7	0.477716	0.000171385
COQ8B	0.477709	0.000171425
HIRA	0.477708	0.000171432
FOXS1	0.477642	0.000171839
TIMM29	0.477588	0.000172171
PAXX	0.477304	0.000173932
TRPV6	0.477199	0.00017459
FAM161A	0.477047	0.000175541
CHD4	0.477024	0.000175684
ZBTB7A	0.476971	0.00017602
PUS1	0.476964	0.000176068
NAGK	0.476884	0.000176567
PIM1	0.476543	0.000178735
TNFSF12	0.476521	0.000178875
MDK	0.476301	0.000180292
SLC12A1	0.476051	0.000181907
MRPL55	0.475742	0.000183919
PPP2R5E	0.475728	0.000184017
CD52	0.475625	0.000184693
GPATCH3	0.475616	0.000184753
P2RY11	0.475393	0.000186222
RPGR	0.475234	0.000187283
RILPL2	0.475211	0.000187433
COPS9	0.4751	0.000188177
RNF122	0.474994	0.000188889
AKIRIN2	0.474265	0.000193846
KLHL29	0.474071	0.000195184
MEX3A	0.47406	0.000195264
CPNE5	0.473951	0.000196021
CSGALNACT1	0.473644	0.000198164
TSSC4	0.473411	0.000199803
ZDHHC1	0.473389	0.00019996
BTG2	0.473355	0.000200202
ARPC1A	0.473249	0.000200955
SAC3D1	0.473135	0.000201772
DTYMK	0.472668	0.000205129
UBE2B	0.47234	0.000207514
ARMC5	0.471892	0.00021082
TRIM15	0.471747	0.000211901
CRIP2	0.471703	0.000212234
RUNX1T1	0.471697	0.000212278
CEP164	0.471639	0.000212713
BCAP31	0.471509	0.000213688
UGT3A2	0.471395	0.000214542
STX4	0.471364	0.000214779
RMI2	0.471332	0.000215023
B3GALT6	0.471249	0.000215653
ZNF431	0.471246	0.000215673
MFGE8	0.471174	0.000216219
HSP90AB1	0.471128	0.000216571
FBXL8	0.470919	0.000218164
CCDC174	0.470912	0.000218219
FAM174A	0.470815	0.000218966
ARL4C	0.470713	0.000219747
MISP3	0.470622	0.000220453
MRTO4	0.470303	0.000222934
RAB21	0.470146	0.000224164
CENPM	0.470129	0.000224301
SLU7	0.469725	0.000227497
TSKU	0.469723	0.000227511
GRAP2	0.469278	0.000231084
AK9	0.469216	0.000231584
AP2S1	0.469098	0.000232538
LARP6	0.469	0.000233337
INCA1	0.468854	0.000234534
GALM	0.46869	0.000235881
CWC25	0.468532	0.000237183
HLA.A	0.468502	0.000237429
CDT1	0.468417	0.000238134
NRGN	0.468372	0.000238509
ZNF668	0.468293	0.000239169
MRPL34	0.468279	0.000239287
TMEM231	0.468207	0.000239888
C1orf35	0.468141	0.00024044
PEBP1	0.468111	0.000240687
GIPC1	0.468059	0.000241128
NMT1	0.467993	0.000241678
PKMYT1	0.467765	0.000243607
SLC25A33	0.467708	0.000244088
NMT2	0.467621	0.000244826
RAB3IP	0.467536	0.000245556
PRKAR2A	0.467358	0.000247082
BAD	0.467222	0.000248246
BAZ1B	0.467185	0.000248573
NAV3	0.466958	0.000250535
GLTPD2	0.466919	0.000250873
RPLP2	0.466775	0.000252133
CTR9	0.466719	0.000252626
SLX9	0.46668	0.000252964
SIRT7	0.466571	0.000253923
MCUB	0.466074	0.000258336
BHLHE22	0.465834	0.000260492
LENG1	0.465183	0.000266413
GPATCH4	0.465086	0.000267307
GPX8	0.465039	0.000267746
SPSB1	0.464731	0.000270599
ZHX1	0.464716	0.000270745
RRP1	0.464678	0.000271099
WASF2	0.464262	0.000275012
MVP	0.46424	0.000275217
CCDC73	0.464227	0.000275339
NBPF20	0.464023	0.00027728
EPOP	0.463933	0.000278145
RPUSD1	0.463819	0.000279237
MAP2K2	0.463557	0.000281765
NPHP3	0.463505	0.00028226
PHETA1	0.463472	0.000282588
KRCC1	0.46345	0.000282802
TCIRG1	0.463448	0.000282817
KPNA6	0.463389	0.000283392
KIF3A	0.463348	0.00028379
NFKBIB	0.463322	0.000284048
RRP15	0.463288	0.00028438
RPL28	0.463041	0.000286793
AGTRAP	0.463003	0.000287169
ZNF593	0.462975	0.00028745
MAP1LC3A	0.462934	0.000287846
TRAPPC6A	0.462925	0.000287939
PELP1	0.462687	0.0002903
FADS3	0.462619	0.00029097
CCDC85B	0.462513	0.000292038
ECI1	0.462445	0.000292713
APBA3	0.462426	0.000292904
STK32C	0.462095	0.000296244
POLR1H	0.461881	0.000298418
RUNX3	0.461783	0.000299422
AHI1	0.461682	0.000300451
MACROH2A2	0.461667	0.000300604
MTA2	0.461643	0.00030085
ATF3	0.461539	0.000301919
SPTSSA	0.461457	0.000302771
CHTOP	0.461411	0.000303245
NDUFA2	0.461112	0.000306352
CCL2	0.461112	0.000306359
SNAPC2	0.460658	0.000311125
RSL1D1	0.460545	0.000312331
CBY1	0.460467	0.000313162
SSBP4	0.4603	0.000314941
KRT80	0.460252	0.000315457
RIC8B	0.460193	0.00031609
RSPH3	0.460177	0.000316262
AP5S1	0.459855	0.00031974
TMEM267	0.459739	0.00032101
EMC10	0.459717	0.000321246
OGFR	0.45971	0.00032132
TBC1D10C	0.459496	0.00032367
PFKP	0.459492	0.000323706
IGFBP7	0.459361	0.000325157
PPP1R35	0.459301	0.000325818
ADPRS	0.459257	0.000326304
CCDC191	0.459138	0.000327618
BOC	0.458839	0.00033095
FIGN	0.458271	0.000337376
ZNF91	0.45827	0.000337391
H4C11	0.458054	0.000339865
PLIN4	0.457833	0.000342409
NAIF1	0.456916	0.000353153
DPT	0.456547	0.000357572
REEP4	0.45643	0.000358983
B3GNT5	0.456425	0.000359039
EFEMP1	0.456269	0.000360927
CAV2	0.456167	0.000362163
OFD1	0.455956	0.000364736
SLC16A11	0.455457	0.00037089
CD83	0.455364	0.000372052
MAFF	0.455193	0.000374188
DNAJB2	0.455038	0.00037614
DUSP4	0.45478	0.000379402
LDOC1	0.45467	0.00038079
DNAJC15	0.454625	0.000381367
RARRES2	0.454214	0.000386647
ZNF324	0.454192	0.000386926
ATAD3A	0.454161	0.00038732
SPATA18	0.453578	0.000394936
BEST1	0.453565	0.000395107
HAND2	0.453324	0.000398281
KCNK6	0.453177	0.000400244
IRS2	0.453074	0.000401614
CTSK	0.453056	0.000401857
TMPRSS3	0.452836	0.000404801
KISS1	0.452656	0.000407241
JADE1	0.452622	0.0004077
PDE1A	0.452542	0.00040878
HES4	0.452541	0.000408798
PRPF6	0.452485	0.000409549
NMB	0.45239	0.000410849
RPL36	0.452269	0.000412503
LGALS1	0.452263	0.000412581
CCL18	0.452034	0.000415737
KRT7	0.451835	0.00041849
RIOX1	0.451694	0.000420438
TNRC6B	0.451611	0.000421596
ZNF358	0.451584	0.000421975
SMIM29	0.451522	0.000422851
ARFRP1	0.451511	0.000423003
CIP2A	0.451493	0.000423249
RPS14	0.451371	0.000424965
ASPSCR1	0.451336	0.000425453
BRD3	0.451128	0.000428391
ZFHX3	0.451014	0.000430006
RGS4	0.45094	0.000431066
UEVLD	0.450931	0.000431195
EEF1D	0.450896	0.000431695
SNPH	0.45087	0.000432064
DOK7	0.450354	0.000439486
OSCAR	0.450205	0.00044166
NME1	0.450038	0.0004441
UBLCP1	0.450005	0.000444578
SPRY1	0.449628	0.000450134
LEFTY1	0.449351	0.000454254
SYNE4	0.449346	0.000454326
GSDMD	0.449124	0.000457664
SORBS2	0.449074	0.000458416
FOXP2	0.449027	0.000459122
TMEM41A	0.448902	0.000461009
ARHGEF25	0.448894	0.000461125
SCPEP1	0.44887	0.000461496
YDJC	0.448842	0.00046192
VSTM2L	0.44867	0.000464533
ZNF426	0.448668	0.000464559
KRBA1	0.448514	0.000466922
PYM1	0.448377	0.000469028
BANF1	0.448259	0.000470836
TRMT10B	0.448253	0.000470929
ATP5MF	0.447999	0.00047487
NCAPH	0.447832	0.00047748
STOML1	0.447813	0.000477764
FOXA2	0.44764	0.000480477
GPAA1	0.447526	0.00048228
ZBTB8A	0.447027	0.000490217
TST	0.446992	0.000490776
METRN	0.446986	0.000490868
CHAF1A	0.446984	0.0004909
EXOSC5	0.446978	0.000490994
CASP8AP2	0.446845	0.000493127
TFEB	0.446834	0.000493315
NOXA1	0.446718	0.000495183
LAMTOR4	0.446693	0.000495582
TPGS1	0.446647	0.000496331
RNPEPL1	0.446421	0.000500009
PDZK1IP1	0.446388	0.000500542
FNDC10	0.446031	0.000506397
CISD1	0.445967	0.00050745
FBLN5	0.445852	0.000509349
P2RX7	0.445849	0.000509402
CUEDC1	0.445822	0.000509845
NTHL1	0.445775	0.00051064
PKIB	0.445759	0.000510894
ZNF780B	0.445729	0.000511403
EGFL7	0.445444	0.000516152
SPOP	0.44535	0.000517746
PPP4C	0.445273	0.000519042
MAP3K20	0.445206	0.000520166
ZFPL1	0.445135	0.000521364
SGCA	0.44509	0.000522126
MSANTD2	0.44503	0.000523145
TNRC6C	0.444489	0.000532409
CSNK1E	0.444199	0.000537439
AVIL	0.444173	0.000537895
MAP1A	0.443895	0.000542757
MIIP	0.443887	0.000542885
EML2	0.443553	0.000548783
BCL7C	0.443531	0.000549178
HLA.DPB1	0.443354	0.000552331
CCDC122	0.4432	0.000555083
JPT1	0.443178	0.00055547
EPHB2	0.443055	0.000557688
AIP	0.443046	0.000557852
ASGR1	0.443007	0.000558539
FBXO2	0.442508	0.000567605
VLDLR	0.442115	0.000574826
TSC22D4	0.442086	0.000575361
DEK	0.442067	0.000575714
DPYSL2	0.44197	0.000577528
MFSD3	0.441927	0.000578314
STK11	0.441914	0.000578568
GSTP1	0.441909	0.000578657
ZFHX4	0.441872	0.000579348
WTAP	0.441869	0.000579404
B3GNT8	0.441708	0.000582405
PTGER1	0.441649	0.000583502
RPS16	0.441437	0.000587502
ANTKMT	0.441319	0.000589732
EIF3G	0.441125	0.000593401
PRKX	0.440964	0.000596488
SEMA3F	0.44094	0.000596933
MRPL57	0.440761	0.00060038
PPP2R2B	0.440747	0.000600638
MARVELD1	0.440734	0.000600896
ZNF444	0.440399	0.000607375
HABP4	0.440334	0.000608645
PTK7	0.440229	0.00061069
ANP32B	0.440163	0.00061198
FST	0.440074	0.000613726
RGCC	0.439892	0.000617312
TACSTD2	0.439781	0.000619491
LAT2	0.4397	0.000621101
PPP1R13L	0.439634	0.000622418
ZNF131	0.439321	0.000628673
GAS6	0.439299	0.000629098
TXN	0.439282	0.000629443
DNMT1	0.438844	0.000638304
RANGRF	0.438691	0.000641407
CHMP4B	0.438588	0.000643531
CIAO3	0.438574	0.000643815
SF3A2	0.438552	0.000644265
N4BP2L2	0.438354	0.000648325
SPCS1	0.438297	0.000649503
PADI2	0.438189	0.000651748
VWA1	0.437919	0.000657349
MAP3K13	0.437866	0.00065847
APOBR	0.437723	0.000661462
CSRP2	0.437669	0.000662604
ANKRD17	0.437547	0.000665167
KLF16	0.437362	0.000669093
ADAM12	0.437341	0.000669519
STAP2	0.437044	0.000675857
HEYL	0.436869	0.000679624
SGIP1	0.436674	0.000683836
MACROH2A1	0.436472	0.000688218
TRMT112	0.436439	0.000688923
CEP19	0.436393	0.00068994
IGSF3	0.436276	0.000692485
DYRK4	0.435946	0.000699757
CCNA2	0.435597	0.000707491
RPL18	0.434927	0.000722581
CARD16	0.43479	0.000725704
DERL3	0.434145	0.000740574
TBX2	0.434064	0.000742468
PDZD4	0.433712	0.000750717
ARFGAP1	0.433605	0.000753245
ZRSR2	0.433581	0.000753795
MYLIP	0.433552	0.000754482
FILIP1	0.433282	0.000760889
DZIP3	0.433129	0.00076454
TCF7	0.433053	0.000766374
LZTS2	0.433005	0.000767512
COPE	0.432772	0.000773143
LYZ	0.432373	0.000782831
LXN	0.432326	0.000783984
ST3GAL2	0.431692	0.000799661
DPM3	0.43132	0.000808981
CYTH2	0.430978	0.000817622
PRMT2	0.430898	0.000819662
IPO4	0.430868	0.000820434
NFKB2	0.430857	0.00082072
CDK5R1	0.430828	0.00082144
MAST4	0.430651	0.00082599
TTC21A	0.430634	0.000826427
SNAI1	0.430574	0.000827973
LGALS3BP	0.430377	0.000833039
FHL3	0.430315	0.00083465
FYB2	0.43014	0.00083918
SIL1	0.430112	0.000839927
TP53I13	0.429858	0.000846572
CCDC28B	0.429815	0.000847687
TMEM141	0.429742	0.0008496
CIB1	0.429464	0.000856951
GLI1	0.429447	0.000857396
SH3BGRL3	0.429372	0.000859396
PHYHIPL	0.429183	0.000864448
GPC4	0.429107	0.000866466
DNAJC30	0.429103	0.000866576
ZNF517	0.428863	0.000873026
UBXN1	0.428852	0.000873327
HLA.DMA	0.428773	0.00087548
MRPL28	0.428725	0.000876777
ARL5A	0.428552	0.000881473
TENT4B	0.428432	0.000884735
MELTF	0.428299	0.00088837
MFSD4B	0.428155	0.000892323
LRRC32	0.428088	0.000894175
TMEM204	0.427875	0.000900059
COMMD10	0.427829	0.000901349
BRD2	0.427804	0.000902027
PES1	0.427786	0.000902533
APOA1	0.427766	0.000903101
ZCCHC10	0.427747	0.00090361
BUD23	0.427645	0.000906456
KRI1	0.427462	0.000911575
CDC37	0.427379	0.000913921
PNKP	0.427133	0.000920855
NUBP2	0.42689	0.000927755
ZNF557	0.426885	0.000927899
S100A13	0.426818	0.0009298
GNA11	0.4264	0.000941816
YIF1B	0.425999	0.000953461
PRR15L	0.42598	0.000954005
TAGLN	0.425765	0.000960321
HOXB3	0.425397	0.000971195
CDK1	0.425315	0.000973637
NAA60	0.425241	0.000975833
MMP2	0.425158	0.000978308
THBD	0.425143	0.000978766
NRSN2	0.425029	0.000982175
UBE2Q2	0.424861	0.000987213
ITPA	0.424723	0.000991383
PAWR	0.424605	0.000994963
PPP1R9B	0.424566	0.000996139
EMP1	0.424475	0.000998902
NRTN	0.424418	0.00100065
POP1	0.424345	0.00100288
UQCR11	0.42429	0.00100457
KCTD12	0.424266	0.00100529
SLC17A5	0.424159	0.00100857
JUNB	0.423985	0.00101394
C6orf163	0.423733	0.00102173
ZCCHC17	0.423647	0.00102441
INO80E	0.423237	0.00103727
C12orf75	0.422901	0.0010479
S100A14	0.422755	0.00105254
MOGAT3	0.422726	0.0010535
NDUFB7	0.422596	0.00105763
LRRC1	0.422436	0.00106279
CD109	0.422391	0.00106425
TSEN2	0.422202	0.00107035
NSA2	0.422039	0.00107566
SIVA1	0.421969	0.00107793
DMAC1	0.421935	0.00107902
AGAP9	0.421882	0.00108077
ZNF462	0.42187	0.00108116
FBXW9	0.421823	0.0010827
ATAD3C	0.42181	0.00108312
NHP2	0.421497	0.00109343
DPP7	0.421448	0.00109505
NUDCD2	0.42136	0.00109795
MMP11	0.420989	0.0011103
POR	0.420837	0.00111542
COIL	0.420633	0.00112229
ZNF581	0.420529	0.00112582
TPM1	0.420496	0.00112693
RASL11A	0.419896	0.00114747
PYCARD	0.419862	0.00114865
MRM3	0.419844	0.00114925
KIAA2012	0.419761	0.00115215
RRS1	0.4196	0.00115774
FZD2	0.419486	0.00116171
EIF1AX	0.419458	0.00116266
FNBP4	0.419403	0.0011646
FAM241A	0.419231	0.00117062
POLE4	0.419226	0.00117082
CORO7	0.419183	0.00117231
MPHOSPH6	0.418885	0.00118285
TUBA1B	0.418742	0.0011879
CEBPZ	0.418676	0.00119027
APOA4	0.418511	0.00119616
BST1	0.418203	0.00120722
ANKRD49	0.418176	0.0012082
METTL21A	0.418019	0.0012139
TP53I3	0.417848	0.00122012
RNASEH1	0.417622	0.00122839
UBN1	0.417354	0.00123825
RNASEH2C	0.417131	0.00124653
BLVRA	0.417063	0.00124903
TEDC1	0.416948	0.00125334
TENT5A	0.416923	0.00125427
C1orf54	0.41692	0.00125439
RPS10	0.416865	0.00125642
GATAD1	0.416833	0.00125762
ZNF429	0.416777	0.00125975
PCNX4	0.416727	0.00126161
DAXX	0.41672	0.00126188
PPP1R14A	0.416693	0.00126291
S100A10	0.416321	0.00127697
RNF25	0.4162	0.00128156
BMP8B	0.416189	0.00128196
LY96	0.416149	0.00128351
SUMO4	0.416055	0.00128709
R3HDM4	0.415997	0.0012893
ZGPAT	0.415924	0.00129212
FUT11	0.415924	0.00129212
HSPA1A	0.415848	0.00129502
GYPC	0.415708	0.00130042
COL8A1	0.415675	0.00130169
MACROD1	0.415602	0.00130451
THOC6	0.415486	0.00130902
LILRB3	0.415452	0.00131033
ZCCHC7	0.415417	0.00131171
PIM3	0.415326	0.00131523
PLEKHH2	0.415214	0.00131963
TMEM82	0.415114	0.00132355
EDF1	0.414931	0.00133071
SLC35E3	0.414884	0.00133257
REX1BD	0.414852	0.00133383
RSBN1	0.414844	0.00133417
CMSS1	0.414822	0.00133503
ARMCX1	0.414813	0.00133537
ALKAL2	0.414743	0.00133814
ZNRD2	0.414499	0.00134785
CLDN3	0.414438	0.00135028
TMUB1	0.414285	0.00135642
SCRIB	0.414268	0.00135709
NABP2	0.414146	0.00136198
CCDC66	0.41403	0.00136667
PMVK	0.413968	0.00136918
COX5B	0.413916	0.00137127
TUBB4B	0.413823	0.00137506
MRPL32	0.413753	0.00137789
ACAP1	0.41355	0.00138616
USP51	0.41331	0.00139599
MEGF6	0.413221	0.00139966
SRSF8	0.413004	0.00140866
TMEM51	0.412953	0.00141078
MAD1L1	0.412885	0.00141359
NEURL3	0.412872	0.00141415
SNHG32	0.412453	0.00143167
YIPF2	0.412362	0.00143551
FCGBP	0.412218	0.00144158
HCST	0.412182	0.00144311
CNGA1	0.412022	0.0014499
SAMD1	0.411919	0.00145429
ARL8A	0.411815	0.00145874
ANKRD24	0.411261	0.00148261
TK1	0.411018	0.0014932
EDIL3	0.410872	0.00149959
BDP1	0.41073	0.00150584
CES2	0.410652	0.00150926
ZNHIT2	0.410184	0.00153003
IKBIP	0.40995	0.00154054
CBX8	0.409896	0.00154297
CLIP3	0.409862	0.00154451
COA6	0.409625	0.00155522
KRT18	0.409527	0.00155965
LRRC24	0.409454	0.00156299
TRPV2	0.409346	0.00156788
MAP7D1	0.409215	0.00157388
MTLN	0.409188	0.00157513
MRPS34	0.409161	0.00157637
PUSL1	0.408906	0.00158811
EBF1	0.408878	0.00158938
NTMT1	0.408652	0.00159986
BCAT2	0.408636	0.00160063
ENPP7	0.408618	0.00160145
ECHDC2	0.408562	0.00160403
APLF	0.408454	0.00160909
MFSD13A	0.408446	0.00160944
USP49	0.408367	0.00161316
CFDP1	0.408336	0.0016146
LGALS2	0.408208	0.0016206
TMEM50B	0.408188	0.00162154
RAMP1	0.408116	0.00162494
DECR2	0.407488	0.00165482
ZNF773	0.407368	0.00166056
PRKRIP1	0.407366	0.00166065
PFN1	0.407332	0.00166227
DENND2C	0.407235	0.00166694
PRR14	0.407104	0.00167328
SLC17A4	0.407054	0.00167571
MRAS	0.40666	0.00169486
AP4M1	0.40659	0.0016983
RAB13	0.406386	0.00170834
PSMA6	0.40623	0.00171605
PDLIM7	0.406063	0.00172434
EOLA1	0.405981	0.00172841
ZNF513	0.405941	0.00173041
B3GALT4	0.405884	0.00173325
ABTB1	0.405777	0.0017386
ATG12	0.40571	0.00174198
HYAL2	0.405626	0.00174615
NELFB	0.405623	0.00174632
PLIN2	0.405587	0.00174812
MRPS28	0.405501	0.00175249
RAB40C	0.40546	0.00175455
SIAH1	0.405428	0.00175618
HMG20B	0.405392	0.00175798
HEXIM2	0.405331	0.00176107
GSDME	0.405329	0.00176118
RPL17	0.40527	0.00176418
UCHL1	0.405259	0.00176473
CELF2	0.40505	0.00177535
FAM89B	0.404844	0.00178586
REV1	0.404711	0.0017927
RETREG1	0.404691	0.00179373
TMEM150B	0.404626	0.0017971
APOL2	0.404501	0.00180354
UMAD1	0.404403	0.00180864
DNAL4	0.40417	0.00182074
RENBP	0.404075	0.00182569
TIGD5	0.404054	0.00182683
AKR7A3	0.404022	0.00182851
VASP	0.403983	0.00183056
SIX5	0.403978	0.00183078
GAL3ST1	0.403937	0.00183294
FAM47E	0.403617	0.00184983
BCL7B	0.403357	0.0018636
RABL6	0.403346	0.00186422
UBALD1	0.403205	0.00187175
TUBA1C	0.403105	0.00187708
TYMP	0.402902	0.001888
SOBP	0.402596	0.00190457
GEM	0.402527	0.00190832
TMEM115	0.402351	0.00191793
CCL5	0.402048	0.00193451
SLC22A18	0.401949	0.00194001
IP6K2	0.40186	0.0019449
TIMM13	0.401853	0.00194532
FAM234A	0.401804	0.001948
BRD9	0.401726	0.00195234
TTC3	0.401635	0.00195742
STMN3	0.401615	0.00195852
DTNA	0.401514	0.00196417
C1orf122	0.401453	0.00196758
REEP6	0.401415	0.00196967
PRAM1	0.401392	0.00197097
PLK1	0.400856	0.00200121
PDE11A	0.400827	0.00200287
RAB29	0.40072	0.00200893
GUK1	0.400703	0.0020099
MRPL4	0.400666	0.00201198
BEX5	0.400516	0.00202056
RRP7A	0.400483	0.00202247
SNX22	0.400425	0.0020258
GSS	0.400277	0.00203434
TLCD2	0.400099	0.00204457
PLA2G7	0.399913	0.00205537
KCTD1	0.399905	0.00205586
HOOK3	0.39982	0.00206077
ARID5B	0.399816	0.00206104
SEMA3B	0.399785	0.00206286
SRGAP1	0.399769	0.00206374
FBXO6	0.399599	0.00207369
ADGRL1	0.399578	0.00207495
UBE2R2	0.399457	0.00208204
TM4SF5	0.399355	0.00208806
UACA	0.399281	0.0020924
MYO10	0.398983	0.00211008
PCSK7	0.398829	0.00211927
CYB561D2	0.398759	0.00212346
ZNF205	0.398668	0.00212891
GLTP	0.39862	0.00213181
CKAP4	0.39848	0.00214021
LLPH	0.39847	0.0021408
PLAU	0.39845	0.00214205
NOL3	0.398418	0.00214397
KLHL20	0.398404	0.00214484
TTC9C	0.398357	0.00214762
PLPP4	0.398213	0.00215638
MYOM1	0.398074	0.00216482
INAFM1	0.398043	0.00216669
NECAP2	0.397774	0.00218318
GPR137	0.397589	0.00219455
RPS19	0.397539	0.00219764
LGI4	0.397474	0.00220162
ZBTB12	0.397394	0.0022066
BTG3	0.397093	0.0022253
EPHB3	0.397017	0.00223006
RAP2B	0.396908	0.00223686
ZNF165	0.396806	0.00224329
GPR171	0.396609	0.00225569
ENPP5	0.39659	0.00225691
H2AZ1	0.396515	0.00226162
CRYM	0.396464	0.00226487
CXCL10	0.396451	0.00226567
ANP32E	0.39615	0.00228485
CAMKMT	0.396121	0.00228673
SERP1	0.396033	0.00229231
PDS5B	0.395974	0.00229614
NAA38	0.395608	0.00231974
PEPD	0.39556	0.00232284
AJUBA	0.395443	0.00233043
CLIC6	0.395114	0.00235191
RNF145	0.395013	0.00235851
ABCF1	0.394934	0.00236371
CHCHD2	0.394851	0.00236921
WDR73	0.394827	0.00237078
BOP1	0.394652	0.00238236
FXYD5	0.394472	0.00239435
CLEC14A	0.394376	0.00240072
ATP6V0B	0.394217	0.00241139
SLC6A8	0.393814	0.00243851
SLC66A1	0.393721	0.00244484
RRP12	0.393704	0.00244599
GZMM	0.393581	0.00245438
SNRPB	0.393557	0.00245597
ENTPD2	0.393439	0.00246403
PSD	0.392933	0.0024988
FASTK	0.39281	0.00250732
CDK11B	0.392765	0.00251045
NUP62	0.3927	0.00251503
DMAC2L	0.39267	0.00251707
ERCC4	0.392667	0.0025173
TTC7A	0.39241	0.00253528
GDPD1	0.392152	0.00255338
MIA2	0.391745	0.00258227
IFT20	0.391738	0.00258275
C19orf73	0.391619	0.00259123
TAGLN2	0.391604	0.00259231
SART1	0.391245	0.00261806
TGFBR3L	0.391022	0.00263418
RSRC1	0.391013	0.00263486
ISY1	0.390796	0.00265062
PABPC4	0.390785	0.00265146
POU2AF1	0.390682	0.00265895
ARL4D	0.390629	0.00266285
FERMT1	0.390276	0.0026888
H2AC11	0.390255	0.00269032
COLQ	0.390202	0.00269431
CAMK2B	0.39011	0.00270111
NDC80	0.3901	0.00270182
ANKHD1	0.389923	0.00271499
CD151	0.389819	0.00272278
PANK2	0.389697	0.00273184
PLCXD3	0.389484	0.00274785
ZNF707	0.389448	0.00275059
SNTG1	0.389418	0.00275287
RNH1	0.389253	0.00276527
RHBDF2	0.389161	0.00277225
EXOG	0.388937	0.00278932
CHAF1B	0.388878	0.00279384
TRIP6	0.388844	0.00279645
TMEM250	0.388616	0.00281388
CENPH	0.388611	0.00281427
FMO1	0.388581	0.00281657
SOWAHC	0.388449	0.00282677
RPS8	0.388221	0.00284441
HNRNPA0	0.388073	0.00285593
GOLM1	0.387938	0.00286646
ANAPC11	0.387874	0.00287145
OTOA	0.387564	0.00289581
C3orf62	0.387539	0.00289782
RUVBL2	0.38707	0.00293505
PNRC1	0.386969	0.0029431
ZFTRAF1	0.386727	0.00296257
GJC1	0.386632	0.00297022
CHADL	0.386585	0.00297396
TUBB4A	0.386575	0.00297478
FAM174C	0.386304	0.00299676
TARBP2	0.386038	0.00301846
RBPJ	0.385971	0.00302396
IL18	0.385476	0.00306473
DPP9	0.385457	0.00306632
NFATC1	0.385426	0.0030689
TMEM134	0.385366	0.00307392
ADAM28	0.385328	0.0030771
CCDC142	0.384939	0.00310959
RPS19BP1	0.38492	0.00311115
FNDC1	0.384917	0.00311144
NR2F6	0.384862	0.00311603
MACIR	0.384844	0.00311762
HSPB1	0.384654	0.00313361
LRIF1	0.384401	0.0031551
GLI2	0.384118	0.00317927
IRF2BP1	0.384019	0.00318775
PARL	0.383803	0.00320633
ITGB2	0.38372	0.00321351
ENO2	0.383607	0.00322329
RPS2	0.383282	0.00325161
TBC1D10B	0.383188	0.00325981
RASL11B	0.383094	0.00326808
AMMECR1	0.383006	0.00327579
GAL3ST4	0.383	0.00327633
ACHE	0.382918	0.00328358
FOXO3	0.382786	0.00329519
TMCC1	0.382422	0.00332753
HIP1R	0.382338	0.00333505
AFTPH	0.382295	0.00333892
C1orf198	0.38223	0.00334472
C5orf63	0.382191	0.00334819
RIPPLY1	0.382144	0.00335243
ARMC1	0.381995	0.0033658
FLYWCH1	0.38194	0.00337078
MYL6	0.381745	0.00338844
KIN	0.381534	0.00340765
KIF6	0.381205	0.00343775
HSPA2	0.381191	0.00343905
PEX16	0.381184	0.00343965
MED10	0.381178	0.00344017
PPCDC	0.380965	0.00345986
CD3G	0.38086	0.00346948
SLC51B	0.380823	0.00347294
CCNQ	0.380766	0.00347825
TRABD2A	0.380695	0.00348487
CCNP	0.380541	0.00349919
NOSIP	0.380505	0.00350253
KRBOX5	0.380466	0.00350617
CCDC15	0.38022	0.00352922
PFDN6	0.379976	0.00355226
NDUFV1	0.379961	0.00355362
RNF208	0.379856	0.00356362
POLR2J	0.379811	0.00356788
STUB1	0.379751	0.00357355
SPHK2	0.379561	0.00359167
GNB2	0.379558	0.00359196
IL7R	0.37915	0.00363106
TMEM205	0.379037	0.00364201
PAFAH1B2	0.378987	0.00364681
AGPAT4	0.378835	0.00366151
UBA3	0.378824	0.00366266
SUMO2	0.378566	0.00368773
PCLO	0.378524	0.0036919
PSMB10	0.378523	0.00369191
CPXM2	0.378463	0.00369779
KIF27	0.378448	0.00369932
ABCB8	0.378388	0.00370519
PBDC1	0.378356	0.00370833
TERF1	0.378344	0.00370946
PHLDB1	0.378327	0.00371116
YJU2B	0.378262	0.00371755
SLC6A2	0.378184	0.00372519
CAMK1D	0.37772	0.00377121
SDHAF1	0.37772	0.00377123
ITPRIPL1	0.377554	0.0037878
BUD31	0.377478	0.0037954
HYAL3	0.377423	0.00380097
CORO2A	0.377129	0.00383052
CCDC159	0.377008	0.00384282
PET100	0.376751	0.0038689
EFNA5	0.376736	0.00387045
CKS2	0.37673	0.00387103
PRRT3	0.376692	0.00387493
FBXO31	0.3766	0.00388436
SURF6	0.376556	0.00388886
NSUN5	0.376328	0.00391227
EXOSC3	0.376246	0.00392071
CLIC1	0.376152	0.00393042
PCNA	0.375706	0.00397676
CASP4	0.375663	0.00398124
CAPN10	0.375564	0.00399165
NFATC4	0.37551	0.00399722
ACY1	0.375439	0.00400472
ALDH16A1	0.375358	0.0040132
LPIN1	0.375314	0.00401792
ARHGEF16	0.375163	0.00403377
PDZRN3	0.375145	0.00403574
INSR	0.374951	0.00405633
ARPC2	0.374924	0.00405919
ATP2B1	0.374881	0.00406371
EIF5A	0.374724	0.00408046
DHFR2	0.374368	0.00411873
SHBG	0.374226	0.00413395
RAD50	0.374215	0.00413516
GIMAP5	0.373793	0.00418106
CNPY4	0.373725	0.0041885
DNAJC5B	0.373681	0.00419329
PALM3	0.373673	0.0041942
RHOD	0.373434	0.00422039
FAM114A1	0.373394	0.00422482
NDUFAF2	0.373211	0.00424502
ESS2	0.373202	0.00424602
C8G	0.373162	0.00425046
ZNF43	0.373079	0.00425967
FUT8	0.373068	0.00426082
MICAL1	0.373032	0.00426479
ITGB1BP1	0.372714	0.00430026
OXLD1	0.372474	0.00432723
OGG1	0.372403	0.00433526
ZFAND2A	0.372336	0.00434278
TYROBP	0.372291	0.00434785
IMMP2L	0.372129	0.00436621
LEAP2	0.372129	0.00436625
TIMM8B	0.372102	0.00436931
UBE2S	0.371943	0.00438736
B3GNTL1	0.371814	0.0044021
MRPS21	0.371752	0.00440919
KPNA5	0.371725	0.00441223
TTC14	0.371486	0.00443962
BLOC1S4	0.371463	0.00444226
ZNF316	0.371434	0.00444569
XRCC3	0.3713	0.00446111
VTCN1	0.3713	0.00446116
ADRA2A	0.371209	0.00447169
ZNF524	0.371112	0.00448294
MED22	0.370783	0.00452129
MPV17	0.370467	0.00455831
DDX54	0.370369	0.00456983
MARK3	0.370313	0.00457654
ITM2A	0.370304	0.00457759
C12orf60	0.370278	0.0045806
HPS1	0.370245	0.00458451
SMPD2	0.369994	0.00461432
PRKAR1B	0.369824	0.00463458
THUMPD2	0.369748	0.00464377
LRRC23	0.36965	0.00465543
NCKAP5L	0.369294	0.00469839
CCM2	0.369265	0.00470182
FAM76A	0.369052	0.0047277
DAGLA	0.368905	0.00474566
P3H4	0.368854	0.00475186
MRPL36	0.368794	0.00475926
FIS1	0.368784	0.00476043
AKR1C1	0.36859	0.00478423
GPNMB	0.368526	0.00479206
VAMP8	0.368067	0.00484891
GNPTG	0.367874	0.00487291
PTPN14	0.367761	0.00488709
MRM1	0.367734	0.00489048
FAAP24	0.367723	0.00489191
IRF3	0.367715	0.00489288
KLHDC4	0.367632	0.00490326
RPS9	0.367427	0.00492906
CYP3A5	0.366871	0.00499962
CSNK1D	0.366869	0.0049999
B3GAT3	0.366763	0.00501351
COMMD8	0.366661	0.00502659
SUZ12	0.366578	0.00503724
KLC2	0.366471	0.00505109
CDCA5	0.366312	0.0050716
PAGR1	0.366213	0.0050844
PSMA4	0.366168	0.00509023
ANAPC15	0.366096	0.00509952
MXD4	0.36598	0.00511464
MAD2L2	0.36584	0.005133
CIDEC	0.365833	0.00513387
ADAMTS2	0.365814	0.00513642
KIF7	0.365615	0.00516245
UBL5	0.36491	0.00525588
CXCR4	0.36482	0.00526789
HNRNPL	0.364793	0.00527144
KEAP1	0.364793	0.00527149
AIFM2	0.36466	0.00528926
TMEM121	0.36464	0.00529197
CD59	0.364597	0.00529778
NPIPB4	0.364577	0.00530042
EFCAB11	0.364484	0.00531298
CD2BP2	0.364286	0.00533981
SPIRE2	0.364128	0.00536118
TEPSIN	0.364021	0.00537571
PAK4	0.363938	0.00538708
PPM1N	0.363725	0.00541618
CCR5	0.363609	0.0054321
RAB5C	0.363579	0.00543617
KANTR	0.363365	0.00546569
GBGT1	0.36303	0.00551225
PFDN2	0.362788	0.00554597
TRAPPC2	0.362783	0.00554664
RABEP2	0.362783	0.00554666
HILPDA	0.362768	0.00554879
POP7	0.362699	0.00555846
SMC6	0.362611	0.00557081
ANXA1	0.362545	0.00558011
COX16	0.362499	0.00558661
ITGA7	0.362468	0.00559091
LENG9	0.362298	0.00561499
POU2F1	0.362028	0.0056533
SPATS2L	0.361739	0.00569451
SPN	0.36161	0.00571307
CCDC170	0.361556	0.00572079
CFAP251	0.361534	0.00572401
ZC3H8	0.361055	0.00579322
NBPF10	0.360879	0.00581892
ZNF430	0.360833	0.00582563
B3GNT3	0.360779	0.00583354
RAC3	0.360688	0.00584679
OTUD7B	0.360625	0.00585607
SMIM3	0.360419	0.00588638
ANKRD39	0.360309	0.00590263
MLIP	0.36014	0.00592771
CEBPZOS	0.35986	0.00596935
OPRL1	0.359805	0.00597756
CARD19	0.359775	0.00598204
CCDC107	0.359602	0.00600798
MAGIX	0.359488	0.00602514
EFHD2	0.359468	0.00602807
OXT	0.359148	0.00607645
PROCR	0.359147	0.0060766
ZNF219	0.359104	0.00608314
TRMT6	0.359101	0.0060836
HES6	0.359053	0.00609087
ATP6AP1L	0.359051	0.00609118
TELO2	0.358827	0.00612528
LAMTOR2	0.35875	0.00613705
ZNF394	0.358726	0.00614072
QTRT1	0.358725	0.0061409
IL4I1	0.358411	0.00618914
DDX51	0.358245	0.00621477
TMEM54	0.357868	0.00627325
NUDT14	0.357824	0.00628016
KIAA0930	0.357743	0.00629277
COMMD3	0.35747	0.00633565
ZNF787	0.357384	0.00634916
TUT1	0.357234	0.00637279
TBRG1	0.357214	0.00637604
ESRP1	0.356882	0.00642872
TRMT61A	0.356796	0.00644233
PPAN	0.35657	0.00647861
MT1A	0.35645	0.00649785
APRT	0.356395	0.00650667
LPL	0.356017	0.00656771
RAB24	0.35588	0.00659005
FAHD1	0.355782	0.00660598
NCAPH2	0.355776	0.00660697
UPP2	0.355742	0.00661251
METTL15	0.355709	0.00661788
LHX6	0.355682	0.00662227
BTBD7	0.355541	0.00664541
TNFRSF19	0.355467	0.00665764
SNRPA	0.355284	0.00668765
SF3B5	0.355273	0.00668951
GTF2IRD2B	0.35526	0.00669164
CALD1	0.355028	0.00673004
TUBB2A	0.355019	0.00673155
INHBA	0.354947	0.0067435
GLCCI1	0.354912	0.00674922
NKD1	0.354697	0.00678514
CAMTA1	0.354652	0.00679267
PDCD6	0.354585	0.00680387
NAA16	0.354443	0.00682755
SYNGR2	0.354369	0.00684013
XAF1	0.354326	0.00684738
CHTF18	0.354305	0.00685085
NPDC1	0.354267	0.00685716
FAM98C	0.354001	0.00690218
TNFRSF14	0.353867	0.0069249
STX16	0.353663	0.00695971
THAP2	0.353618	0.00696734
DNAAF8	0.353586	0.00697279
NUGGC	0.353493	0.00698875
U2SURP	0.353353	0.00701277
MGAT2	0.353198	0.0070395
ELOVL7	0.353022	0.00706994
RHOH	0.352962	0.00708023
RNF138	0.352755	0.00711624
FAM111A	0.352702	0.0071255
PPP1R37	0.352638	0.00713669
PYCR2	0.352618	0.00714007
PRDX5	0.352302	0.00719546
UQCC4	0.352299	0.00719597
LRRC2	0.352192	0.00721484
VDR	0.352121	0.00722742
DYNLT1	0.352072	0.007236
ETFB	0.351724	0.00729765
UBE2A	0.35164	0.00731269
ABLIM2	0.351532	0.00733197
LYRM7	0.351321	0.00736976
KRT222	0.351282	0.00737674
WNT11	0.35126	0.00738065
RHNO1	0.35105	0.00741854
GOPC	0.350984	0.00743049
ENDOV	0.350539	0.00751131
METTL26	0.350457	0.00752632
MNS1	0.350182	0.00757671
ZNF75A	0.350126	0.00758705
MGP	0.350063	0.00759864
TTYH1	0.350055	0.00760008
PPP1CB	0.350028	0.007605
TFF3	0.349953	0.00761884
ZNF782	0.349935	0.00762216
TENM1	0.349842	0.00763945
DPY30	0.349818	0.00764384
LRRC4B	0.349775	0.00765178
CYBA	0.349605	0.00768336
MRPL51	0.349548	0.00769399
ZNF768	0.349435	0.00771505
MRPS26	0.34936	0.00772916
UBE2M	0.349248	0.00775016
FAM228B	0.349159	0.00776677
BATF2	0.349038	0.00778958
TMEM107	0.348979	0.0078007
KIF24	0.34882	0.00783081
SDHAF3	0.348788	0.00783686
SDAD1	0.348703	0.00785286
CLDN2	0.348611	0.00787033
GCK	0.348543	0.00788333
TOR4A	0.348414	0.00790788
ESCO2	0.348329	0.00792411
IER5	0.348295	0.00793065
ELN	0.348271	0.00793528
FAM163B	0.348197	0.00794936
APOC2	0.348182	0.0079524
LYRM2	0.348086	0.00797075
PYCR3	0.348035	0.00798062
ELMO3	0.347975	0.007992
ATG101	0.347851	0.00801601
F3	0.347813	0.00802329
ANKHD1.EIF4EBP3	0.347614	0.00806183
BET1	0.347521	0.00807999
IFI35	0.347505	0.00808303
ZNF526	0.347487	0.0080865
TBCC	0.347405	0.00810247
CHPF	0.347327	0.00811776
SDF2L1	0.347236	0.00813551
TTL	0.347164	0.00814958
PMP22	0.347034	0.00817517
MAP3K10	0.347031	0.00817566
NBL1	0.346985	0.00818476
BCAR1	0.34643	0.00829467
MYL5	0.346415	0.00829758
ZNF562	0.346245	0.00833139
CD84	0.346239	0.00833255
ITPKC	0.346218	0.00833677
PSMB9	0.346159	0.00834868
ALKBH7	0.34611	0.00835839
ALDOA	0.346009	0.00837866
VIM	0.345964	0.00838783
NTAQ1	0.34585	0.00841063
BABAM1	0.345654	0.00845014
CDH11	0.345621	0.00845696
IRF2BP2	0.34556	0.00846934
TBC1D10A	0.345429	0.0084958
ZNF101	0.34529	0.00852412
FBXL15	0.34513	0.00855666
ROM1	0.345005	0.00858233
MKI67	0.345	0.00858327
CD96	0.344791	0.00862626
DYNLL1	0.344758	0.00863303
KCNK17	0.344673	0.00865068
RNF187	0.344484	0.00868968
WFDC1	0.344306	0.00872665
MPG	0.344285	0.00873109
ASNS	0.34427	0.00873413
SMOC2	0.344177	0.00875347
HSPA1B	0.344105	0.00876859
PCSK5	0.343901	0.00881125
PHPT1	0.343737	0.00884565
TACC3	0.34366	0.00886176
C11orf68	0.343602	0.00887415
BCL11B	0.34332	0.00893384
DPM2	0.343315	0.00893484
ATP5IF1	0.343206	0.00895807
RAP1A	0.343193	0.00896073
SLC10A3	0.343068	0.00898747
FOXP1	0.343058	0.00898955
CHRM2	0.34301	0.00899969
SNRPD2	0.34288	0.00902748
PSMD7	0.34279	0.0090469
RECQL4	0.342649	0.00907705
ITGA3	0.342409	0.00912882
GDE1	0.342389	0.00913333
CPTP	0.342368	0.00913782
DCTN3	0.342352	0.00914129
XNDC1N	0.342014	0.0092146
EVA1A	0.341848	0.00925086
SPA17	0.341703	0.00928259
RTN1	0.34131	0.00936926
ASCL2	0.341287	0.00937436
DYNC2I2	0.341227	0.00938753
UBIAD1	0.341201	0.00939334
RPL26L1	0.3411	0.00941587
UGT2B11	0.341036	0.00943007
H3.3A	0.340966	0.00944562
BMP4	0.34087	0.00946705
FAM3A	0.340738	0.00949657
ARID1B	0.340715	0.00950163
MLH3	0.340682	0.00950894
BRAT1	0.340666	0.00951259
PHACTR4	0.340639	0.00951878
RPL13A	0.340618	0.0095234
MRPL41	0.340529	0.00954347
CHD1	0.340502	0.00954934
CHMP3	0.340414	0.00956916
ETV4	0.340337	0.00958672
CARD11	0.340331	0.00958789
KAT6B	0.340272	0.00960125
COL4A1	0.339964	0.00967113
TOR2A	0.339636	0.00974588
CDKN3	0.339321	0.00981813
NBPF11	0.339318	0.00981881
CAPN2	0.339264	0.00983126
NDUFAF8	0.339253	0.00983393
BSG	0.339252	0.00983414
PHYKPL	0.339142	0.00985953
OSTM1	0.338972	0.00989892
CCRL2	0.33889	0.00991794
TMEM70	0.338746	0.00995142
CCDC30	0.338712	0.00995933
RHBG	0.338711	0.00995965
MAF1	0.338552	0.00999675
SMIM15	0.33845	0.0100206
PRAF2	0.338226	0.0100733
DUSP1	0.338056	0.0101133
PIH1D1	0.337931	0.0101428
RAB42	0.337847	0.0101627
LAMA3	0.337837	0.0101652
FAAP100	0.337677	0.0102031
STING1	0.337597	0.0102224
TMEM184B	0.33751	0.0102431
OCIAD2	0.337493	0.0102471
GRIN2D	0.337451	0.0102572
DCAF10	0.337389	0.0102721
MICOS13	0.337356	0.01028
LYPLA2	0.337243	0.010307
RPP14	0.337179	0.0103225
ANKRD18A	0.337122	0.0103362
ADAM15	0.336907	0.0103881
DHFR	0.3369	0.0103897
CDC42BPG	0.336808	0.010412
ETV6	0.33656	0.0104723
FARSA	0.336559	0.0104725
PLAUR	0.336504	0.0104858
RBFA	0.33646	0.0104966
ZBTB7B	0.336334	0.0105275
STIMATE	0.336304	0.0105347
DKC1	0.336209	0.0105582
IMPDH1	0.336153	0.0105718
JAML	0.336084	0.0105887
MFSD5	0.336008	0.0106073
[truncated: 792 more rows]
